# Supplementary material for: Istaroxime for Patients with Acute Heart Failure: A Systematic Review and Meta-Analysis of Randomized Controlled Trials
Source: Diseases. 2023 Dec 17;11(4):183. doi: 10.3390/diseases11040183 (PMC10743119; doi:10.3390/diseases11040183)
Supplement: Supplementary file 1 [file diseases-11-00183-s001.zip]

Archive with 1 entries (1 files):
- diseases-2741649-supplementary.pdf
